# Supplementary material for: Antiaging, Brightening, and Antioxidant Efficacy of Fermented Bilberry Extract (Vaccinium myrtillus): A Randomized, Double-Blind, Placebo-Controlled Trial
Source: Nutrients. 2024 Jul 10;16(14):2203. doi: 10.3390/nu16142203 (PMC11280171; doi:10.3390/nu16142203)
Supplement: Supplementary file 1 [file nutrients-16-02203-s001.zip]

Archive with 1 entries (1 files):
- nutrients-3069358-supplementary.pdf
